# Supplementary material for: A comprehensive database of thermal developmental plasticity in reptiles
Source: Sci Data. 2018 Jul 17;5:180138. doi: 10.1038/sdata.2018.138 (PMC6049033; doi:10.1038/sdata.2018.138)
Supplement: Supplementary file 1 [file sdata2018138-isa1.zip]

Archive with 3 entries (3 files):
- i_Investigation.txt
- s_study_Noble.txt
- a_assay_Noble.txt
