# Supplementary material for: A comprehensive database of thermal developmental plasticity in reptiles
Source: Sci Data. 2018 Jul 17;5:180138. doi: 10.1038/sdata.2018.138 (PMC6049033; doi:10.1038/sdata.2018.138)
Supplement: Supplementary file 1 [file sdata2018138-isa1.zip › i_Investigation.txt]

# Investigation File generated for Scientific Data with Investigation File Authoring Tool version 0.1.0 on 14/06/2018 - This metadata file is CC0
ONTOLOGY SOURCE REFERENCE
Term Source Name	SWO	NCBITAXON	ENVO	ERO	IAO	OBI
Term Source File	http://data.bioontology.org/ontologies/SWO	http://data.bioontology.org/ontologies/NCBITAXON	http://data.bioontology.org/ontologies/ENVO	http://data.bioontology.org/ontologies/ERO	http://data.bioontology.org/ontologies/IAO	http://data.bioontology.org/ontologies/OBI
Term Source Version	0.4	2016AB	2013-08-02	2013-08-02	2015-02-23	2014-08-18
Term Source Description	Software Ontology	National Center for Biotechnology Information (NCBI) Organismal Classification	Environment Ontology	Eagle-I Research Resource Ontology	Information Artifact Ontology	Ontology for Biomedical Investigations
INVESTIGATION
Investigation Identifier
Investigation Title
Investigation Description
Investigation Submission Date
Investigation Public Release Date
INVESTIGATION PUBLICATIONS
Investigation PubMed ID
Investigation Publication DOI
Investigation Publication Author List
Investigation Publication Title
Investigation Publication Status
Investigation Publication Status Term Accession Number
Investigation Publication Status Term Source REF
INVESTIGATION CONTACTS
Investigation Person Last Name
Investigation Person Mid Initials
Investigation Person First Name
Investigation Person Address
Investigation Person Phone
Investigation Person Fax
Investigation Person Email
Investigation Person Affiliation
Investigation Person Roles
Investigation Person Roles Term Accession Number
Investigation Person Roles Term Source REF
STUDY
Study Identifier	10.1038/sdata.2018.138
Study Title	A comprehensive database of thermal developmental plasticity in reptiles
Study Submission Date	22/12/2017
Study Public Release Date	17/07/2018
Study Description	http://www.nature.com/articles/sdata2018138#abstract
Study File Name	s_study_Noble.txt
Comment[Subject Keywords]	//;//;//;///
Comment[Manuscript Licence]	CC BY-4.0
Comment[Experimental Metadata Licence]	CC0
Comment[Supplementary Information File Name]	
Comment[Supplementary Information File Type]	x-zip-compressed
Comment[Supplementary Information File URL]	http://www.nature.com/articles/sdata2018138#supplementary-information
Comment[Data Repository]	Zenodo
Comment[Data Record Accession]	doi:10.5281/zenodo.1188482
Comment[Data Record URI]	https://doi.org/10.5281/zenodo.1188482
STUDY DESIGN DESCRIPTORS
Study Design Type	data integration objective	database creation objective
Study Design Type Term Accession Number	ERO:0100092	http://www.ebi.ac.uk/efo/swo/SWO_0000509
Study Design Type Term Source REF	ERO	ERO
STUDY PUBLICATIONS
Study PubMed ID	""
Study Publication DOI	doi:10.1111/brv.12333
Study Publication Author List	""
Study Publication Title	""
Study Publication Status	published
Study Publication Status Term Accession Number	
Study Publication Status Term Source REF	
STUDY FACTORS
Study Factor Name
Study Factor Type
Study Factor Type Term Accession Number
Study Factor Type Term Source REF
STUDY ASSAYS
Study Assay Measurement Type	developmental plasticity
Study Assay Measurement Type Term Accession Number	""
Study Assay Measurement Type Term Source REF	""
Study Assay Technology Type	data item extraction from journal article
Study Assay Technology Type Term Accession Number	IAO:0000443
Study Assay Technology Type Term Source REF	IAO
Study Assay Technology Platform	""
Study Assay File Name	a_assay_Noble.txt
STUDY PROTOCOLS
Study Protocol Name	Literature search	Data extraction	Data curation
Study Protocol Type	selection	data item extraction from journal article	digital curation
Study Protocol Type Term Accession Number	OBI:0001928	IAO:0000443	OBI:0302914
Study Protocol Type Term Source REF	OBI	IAO	OBI
Study Protocol Description			
Study Protocol URI	""	""	""
Study Protocol Version			
Study Protocol Parameters Name	""	""	""
Study Protocol Parameters Name Term Accession Number	""	""	""
Study Protocol Parameters Name Term Source REF	""	""	""
Study Protocol Components Name	""	""	""
Study Protocol Components Type	""	""	""
Study Protocol Components Type Term Accession Number	""	""	""
Study Protocol Components Type Term Source REF	""	""	""
STUDY CONTACTS
Study Person Last Name	Noble	Stenhouse	Riley	Warner	While	Du	Uller	Schwanz
Study Person First Name	Daniel W. A.	Vaughn	Julia L.	Daniel A.	Geoffrey M.	Wei-Guo	Tobias	Lisa E.
Study Person Mid Initials								
Study Person Email	""	""	""	""	""	""	""	l.schwanz@unsw.edu.au
Study Person Phone								
Study Person Fax								
Study Person Address								
Study Person Affiliation	Evolution & Ecology Research Centre, School of Biological, Earth, and Environmental Sciences, University of New South Wales, Sydney, New South Wales 2052, Australia	Evolution & Ecology Research Centre, School of Biological, Earth, and Environmental Sciences, University of New South Wales, Sydney, New South Wales 2052, Australia	Evolution & Ecology Research Centre, School of Biological, Earth, and Environmental Sciences, University of New South Wales, Sydney, New South Wales 2052, Australia	Department of Biological Sciences, Auburn University, Auburn, Alabama 36849, USA	School of Biological Sciences, University of Tasmania, Hobart, TAS 7005, Australia	Institute of Zoology, Chinese Academy of Sciences, Beijing 100101, China	Department of Biology, Lund University, Sölvegatan 37, 223 62 Lund, Sweden	Evolution & Ecology Research Centre, School of Biological, Earth, and Environmental Sciences, University of New South Wales, Sydney, New South Wales 2052, Australia
Study Person Roles								
Study Person Roles Term Accession Number								
Study Person Roles Term Source REF								
Comment[Study Person ORCID]					0000-0001-8122-9322			
Comment[Funder]								
Comment[FundRef ID]								
Comment[Funder Term Source REF]								
Comment[Grant Identifier]								
