# Supplementary material for: A comprehensive database of thermal developmental plasticity in reptiles
Source: Sci Data. 2018 Jul 17;5:180138. doi: 10.1038/sdata.2018.138 (PMC6049033; doi:10.1038/sdata.2018.138)
Supplement: Supplementary file 1 [file sdata2018138-isa1.zip › s_study_Noble.txt]

Source Name	Material Type	Term Source REF	Term Accession Number	Characteristics[organism]	Term Source REF	Term Accession Number	Characteristics[environment type]	Term Source REF	Term Accession Number	Protocol REF	Comment[date range]	Sample Name	Material Type	Term Source REF	Term Accession Number
Web of Science v5.13.2	Literature search	SWO	operation:0305	Testudines	NCBITAXON	NCBITaxon:8459	temperature	ENVO	PATO:0000146	Literature search	1974/2016	WoS_Testudines	publication	IAO	IAO:0000311
Web of Science v5.13.2	Literature search	SWO	operation:0305	Squamata	NCBITAXON	NCBITaxon:8509	temperature	ENVO	PATO:0000146	Literature search	1974/2016	WoS_Squamata	publication	IAO	IAO:0000311
Web of Science v5.13.2	Literature search	SWO	operation:0305	Sphenodontia	NCBITAXON	NCBITaxon:8505	temperature	ENVO	PATO:0000146	Literature search	1974/2016	WoS_Sphenodontia	publication	IAO	IAO:0000311
Web of Science v5.13.2	Literature search	SWO	operation:0305	Crocodylia	NCBITAXON	NCBITaxon:1294634	temperature	ENVO	PATO:0000146	Literature search	1974/2016	WoS_Crocodylia	publication	IAO	IAO:0000311
3 major reviews	publication	IAO	IAO:0000311							Literature search	1991; 2004	reviews	publication	IAO	IAO:0000311
additional literature sources	publication	IAO	IAO:0000311							Literature search		additional publications	publication	IAO	IAO:0000311
