# Supplementary material for: A comprehensive database of thermal developmental plasticity in reptiles
Source: Sci Data. 2018 Jul 17;5:180138. doi: 10.1038/sdata.2018.138 (PMC6049033; doi:10.1038/sdata.2018.138)
Supplement: Supplementary file 1 [file sdata2018138-isa1.zip › a_assay_Noble.txt]

Sample Name	Protocol REF	Protocol REF	Assay Name	Raw Data File	Comment[Data Repository]	Comment[Data Record Accession]	Comment[Data Record URI]
WoS_Testudines	Data extraction	Data curation	WoS_Testudines	ReptileDevelopmentDatabase-v1.0.2.zip	Zenodo	doi:10.5281/zenodo.1188482	https://doi.org/10.5281/zenodo.1188482
WoS_Squamata	Data extraction	Data curation	WoS_Squamata	ReptileDevelopmentDatabase-v1.0.2.zip	Zenodo	doi:10.5281/zenodo.1188482	https://doi.org/10.5281/zenodo.1188482
WoS_Sphenodontia	Data extraction	Data curation	WoS_Sphenodontia	ReptileDevelopmentDatabase-v1.0.2.zip	Zenodo	doi:10.5281/zenodo.1188482	https://doi.org/10.5281/zenodo.1188482
WoS_Crocodylia	Data extraction	Data curation	WoS_Crocodylia	ReptileDevelopmentDatabase-v1.0.2.zip	Zenodo	doi:10.5281/zenodo.1188482	https://doi.org/10.5281/zenodo.1188482
reviews	Data extraction	Data curation	reviews	ReptileDevelopmentDatabase-v1.0.2.zip	Zenodo	doi:10.5281/zenodo.1188482	https://doi.org/10.5281/zenodo.1188482
additional publications	Data extraction	Data curation	additional publications	ReptileDevelopmentDatabase-v1.0.2.zip	Zenodo	doi:10.5281/zenodo.1188482	https://doi.org/10.5281/zenodo.1188482
